# Supplementary material for: Identification of Host Proteins Interacting with IBV S1 Based on Tracheal Organ Culture
Source: Viruses. 2023 May 22;15(5):1216. doi: 10.3390/v15051216 (PMC10221944; doi:10.3390/v15051216)
Supplement: Supplementary file 1 [file viruses-15-01216-s001.zip]

Archive with 1 entries (1 files):
- viruses-2349698-supplementary.pdf
